# Supplementary material for: In vivo investigation of STN1 downregulation in melanoma formation in adult mice following UV irradiation
Source: PLoS One. 2025 Nov 14;20(11):e0326647. doi: 10.1371/journal.pone.0326647 (PMC12617882; doi:10.1371/journal.pone.0326647)
Supplement: S1 Table — (XLSX) [file pone.0326647.s002.xlsx]

## Sheet: Sheet1
g-H2AX	threshold, 0 and 134						CPD	threshold: 0 and 112
samples	Area	IntDen					samples	Area	IntDen
Stack-(DAB Stain):49-wt-gh2ax-7	262144	10508678					49-WT-CPD-1-(DAB Stain):49-WT-CPD-1	262144	11093222
Stack-(DAB Stain):49-wt-gh2ax-6	262144	10397893					49-WT-CPD-1-(DAB Stain):49-WT-CPD-2	262144	3125881
Stack-(DAB Stain):49-wt-gh2ax-5	262144	8467391					49-WT-CPD-1-(DAB Stain):49-WT-CPD-3	262144	6892527
Stack-(DAB Stain):49-wt-gh2ax-4	262144	10807941					49-WT-CPD-1-(DAB Stain):49-WT-CPD-4	262144	3512651
Stack-(DAB Stain):49-wt-gh2ax-2	262144	19285811					49-WT-CPD-1-(DAB Stain):49-WT-CPD-5	262144	10323091
Stack-(DAB Stain):49-wt-gh2ax-1	262144	11267817					49-WT-CDP-2-(DAB Stain):49-WT-CPD-5	262144	5601636
Stack-(DAB Stain):49-wt-gh2ax-3	262144	14590466					49-WT-CDP-2-(DAB Stain):49-WT-CPD-4	262144	6517983
stack-(DAB Stain):49-wt-2-gh2ax-1	262144	11539458					49-WT-CDP-2-(DAB Stain):49-WT-CPD-3	262144	4690467
stack-(DAB Stain):49-wt-2-gh2ax-2	262144	10471818					49-WT-CDP-2-(DAB Stain):49-WT-CPD-1	262144	2778319
stack-(DAB Stain):49-wt-2-gh2ax-3	262144	6534008					49-WT-CDP-2-(DAB Stain):49-WT-CPD-2	262144	2787118
stack-(DAB Stain):49-wt-2-gh2ax-4	262144	6708698					159-KO-CPD-1-(DAB Stain):159-KO-CPD-5	262144	22640704
stack-(DAB Stain):49-wt-2-gh2ax-5	262144	4920662					159-KO-CPD-1-(DAB Stain):159-KO-CPD-4	262144	22217774
159-ko-gh2ax-3-(DAB Stain):159-ko-gh2ax-3	262144	15980894					159-KO-CPD-1-(DAB Stain):159-KO-CPD-3	262144	23913962
159-ko-gh2ax-3-(DAB Stain):159-ko-gh2ax-1	262144	15581228					159-KO-CPD-1-(DAB Stain):159-KO-CPD-2	262144	20571674
159-ko-gh2ax-3-(DAB Stain):159-ko-gh2ax-2	262144	10646180					159-KO-CPD-1-(DAB Stain):159-KO-CPD-1	262144	20232368
159-ko-gh2ax-3-(DAB Stain):159-ko-gh2ax-4	262144	20972925					159-KO-CPD-2-(DAB Stain):159-KO-CPD-5	262144	18922822
159-ko-gh2ax-3-(DAB Stain):159-ko-gh2ax-5	262144	14407573					159-KO-CPD-2-(DAB Stain):159-KO-CPD-4	262144	15095350
159-ko-gh2ax-2-(DAB Stain):159-ko-gh2ax-1	262144	15874675					159-KO-CPD-2-(DAB Stain):159-KO-CPD-3	262144	17502299
159-ko-gh2ax-2-(DAB Stain):159-ko-gh2ax-2	262144	16114198					159-KO-CPD-2-(DAB Stain):159-KO-CPD-1	262144	24322737
159-ko-gh2ax-2-(DAB Stain):159-ko-gh2ax-3	262144	21629313					159-KO-CPD-2-(DAB Stain):159-KO-CPD-2	262144	19441701
159-ko-gh2ax-2-(DAB Stain):159-ko-gh2ax-4	262144	12463596
159-ko-gh2ax-2-(DAB Stain):159-ko-gh2ax-5	262144	12300160
	Mean of WT	10458387						Mean of WT	5732290
	Mean of KO	15597074						Mean of KO	20486139
	Difference between means (KO-WT) ± SEM	5138687 ± 1583191						Difference between means (KO - WT) ± SEM	14753850 ± 1323639
